# Supplementary material for: A multimodal dataset of human gait at different walking speeds established on injury-free adult participants
Source: Sci Data. 2019 Jul 3;6:111. doi: 10.1038/s41597-019-0124-4 (PMC6610108; doi:10.1038/s41597-019-0124-4)
Supplement: Supplementary file 1 — Download metadata file. [file 41597_2019_124_MOESM1_ESM.zip]

Archive with 5 entries (5 files):
- a_floorForce.txt
- a_electromyography.txt
- a_markerTraj.txt
- s_Moissenet143A_study.txt
- i_Investigation.txt
