# Supplementary material for: A multimodal dataset of human gait at different walking speeds established on injury-free adult participants
Source: Sci Data. 2019 Jul 3;6:111. doi: 10.1038/s41597-019-0124-4 (PMC6610108; doi:10.1038/s41597-019-0124-4)
Supplement: Supplementary file 1 — Download metadata file. [file 41597_2019_124_MOESM1_ESM.zip › a_electromyography.txt]

Sample Name	Protocol REF	Parameter Value[instrument]	Parameter Value[manufacturer]	Assay Name	Raw Data File	Comment[Data Repository]	Comment[Data Record Accession]	Comment[Data Record URI]
2014001	Records and Data processing	Desktop DTS	Noraxon	electromyography for 2014001	[sample name]_[walking speed condition]_[trial number].c3d	figshare	doi:10.6084/m9.figshare.7734767.v5	https://doi.org/10.6084/m9.figshare.7734767.v5
2014002	Records and Data processing	Desktop DTS	Noraxon	electromyography for 2014002	[sample name]_[walking speed condition]_[trial number].c3d	figshare	doi:10.6084/m9.figshare.7734767.v5	https://doi.org/10.6084/m9.figshare.7734767.v5
2014003	Records and Data processing	Desktop DTS	Noraxon	electromyography for 2014003	[sample name]_[walking speed condition]_[trial number].c3d	figshare	doi:10.6084/m9.figshare.7734767.v5	https://doi.org/10.6084/m9.figshare.7734767.v5
2014004	Records and Data processing	Desktop DTS	Noraxon	electromyography for 2014004	[sample name]_[walking speed condition]_[trial number].c3d	figshare	doi:10.6084/m9.figshare.7734767.v5	https://doi.org/10.6084/m9.figshare.7734767.v5
2014005	Records and Data processing	Desktop DTS	Noraxon	electromyography for 2014005	[sample name]_[walking speed condition]_[trial number].c3d	figshare	doi:10.6084/m9.figshare.7734767.v5	https://doi.org/10.6084/m9.figshare.7734767.v5
2014006	Records and Data processing	Desktop DTS	Noraxon	electromyography for 2014006	[sample name]_[walking speed condition]_[trial number].c3d	figshare	doi:10.6084/m9.figshare.7734767.v5	https://doi.org/10.6084/m9.figshare.7734767.v5
2014007	Records and Data processing	Desktop DTS	Noraxon	electromyography for 2014007	[sample name]_[walking speed condition]_[trial number].c3d	figshare	doi:10.6084/m9.figshare.7734767.v5	https://doi.org/10.6084/m9.figshare.7734767.v5
2014008	Records and Data processing	Desktop DTS	Noraxon	electromyography for 2014008	[sample name]_[walking speed condition]_[trial number].c3d	figshare	doi:10.6084/m9.figshare.7734767.v5	https://doi.org/10.6084/m9.figshare.7734767.v5
2014009	Records and Data processing	Desktop DTS	Noraxon	electromyography for 2014009	[sample name]_[walking speed condition]_[trial number].c3d	figshare	doi:10.6084/m9.figshare.7734767.v5	https://doi.org/10.6084/m9.figshare.7734767.v5
2014011	Records and Data processing	Desktop DTS	Noraxon	electromyography for 2014011	[sample name]_[walking speed condition]_[trial number].c3d	figshare	doi:10.6084/m9.figshare.7734767.v5	https://doi.org/10.6084/m9.figshare.7734767.v5
2014013	Records and Data processing	Desktop DTS	Noraxon	electromyography for 2014013	[sample name]_[walking speed condition]_[trial number].c3d	figshare	doi:10.6084/m9.figshare.7734767.v5	https://doi.org/10.6084/m9.figshare.7734767.v5
2014014	Records and Data processing	Desktop DTS	Noraxon	electromyography for 2014014	[sample name]_[walking speed condition]_[trial number].c3d	figshare	doi:10.6084/m9.figshare.7734767.v5	https://doi.org/10.6084/m9.figshare.7734767.v5
2014015	Records and Data processing	Desktop DTS	Noraxon	electromyography for 2014015	[sample name]_[walking speed condition]_[trial number].c3d	figshare	doi:10.6084/m9.figshare.7734767.v5	https://doi.org/10.6084/m9.figshare.7734767.v5
2014019	Records and Data processing	Desktop DTS	Noraxon	electromyography for 2014019	[sample name]_[walking speed condition]_[trial number].c3d	figshare	doi:10.6084/m9.figshare.7734767.v5	https://doi.org/10.6084/m9.figshare.7734767.v5
2014022	Records and Data processing	Desktop DTS	Noraxon	electromyography for 2014022	[sample name]_[walking speed condition]_[trial number].c3d	figshare	doi:10.6084/m9.figshare.7734767.v5	https://doi.org/10.6084/m9.figshare.7734767.v5
2014024	Records and Data processing	Desktop DTS	Noraxon	electromyography for 2014024	[sample name]_[walking speed condition]_[trial number].c3d	figshare	doi:10.6084/m9.figshare.7734767.v5	https://doi.org/10.6084/m9.figshare.7734767.v5
2014025	Records and Data processing	Desktop DTS	Noraxon	electromyography for 2014025	[sample name]_[walking speed condition]_[trial number].c3d	figshare	doi:10.6084/m9.figshare.7734767.v5	https://doi.org/10.6084/m9.figshare.7734767.v5
2014029	Records and Data processing	Desktop DTS	Noraxon	electromyography for 2014029	[sample name]_[walking speed condition]_[trial number].c3d	figshare	doi:10.6084/m9.figshare.7734767.v5	https://doi.org/10.6084/m9.figshare.7734767.v5
2014030	Records and Data processing	Desktop DTS	Noraxon	electromyography for 2014030	[sample name]_[walking speed condition]_[trial number].c3d	figshare	doi:10.6084/m9.figshare.7734767.v5	https://doi.org/10.6084/m9.figshare.7734767.v5
2014031	Records and Data processing	Desktop DTS	Noraxon	electromyography for 2014031	[sample name]_[walking speed condition]_[trial number].c3d	figshare	doi:10.6084/m9.figshare.7734767.v5	https://doi.org/10.6084/m9.figshare.7734767.v5
2014033	Records and Data processing	Desktop DTS	Noraxon	electromyography for 2014033	[sample name]_[walking speed condition]_[trial number].c3d	figshare	doi:10.6084/m9.figshare.7734767.v5	https://doi.org/10.6084/m9.figshare.7734767.v5
2014034	Records and Data processing	Desktop DTS	Noraxon	electromyography for 2014034	[sample name]_[walking speed condition]_[trial number].c3d	figshare	doi:10.6084/m9.figshare.7734767.v5	https://doi.org/10.6084/m9.figshare.7734767.v5
2014040	Records and Data processing	Desktop DTS	Noraxon	electromyography for 2014040	[sample name]_[walking speed condition]_[trial number].c3d	figshare	doi:10.6084/m9.figshare.7734767.v5	https://doi.org/10.6084/m9.figshare.7734767.v5
2014046	Records and Data processing	Desktop DTS	Noraxon	electromyography for 2014046	[sample name]_[walking speed condition]_[trial number].c3d	figshare	doi:10.6084/m9.figshare.7734767.v5	https://doi.org/10.6084/m9.figshare.7734767.v5
2014048	Records and Data processing	Desktop DTS	Noraxon	electromyography for 2014048	[sample name]_[walking speed condition]_[trial number].c3d	figshare	doi:10.6084/m9.figshare.7734767.v5	https://doi.org/10.6084/m9.figshare.7734767.v5
2014049	Records and Data processing	Desktop DTS	Noraxon	electromyography for 2014049	[sample name]_[walking speed condition]_[trial number].c3d	figshare	doi:10.6084/m9.figshare.7734767.v5	https://doi.org/10.6084/m9.figshare.7734767.v5
2014050	Records and Data processing	Desktop DTS	Noraxon	electromyography for 2014050	[sample name]_[walking speed condition]_[trial number].c3d	figshare	doi:10.6084/m9.figshare.7734767.v5	https://doi.org/10.6084/m9.figshare.7734767.v5
2014051	Records and Data processing	Desktop DTS	Noraxon	electromyography for 2014051	[sample name]_[walking speed condition]_[trial number].c3d	figshare	doi:10.6084/m9.figshare.7734767.v5	https://doi.org/10.6084/m9.figshare.7734767.v5
2014052	Records and Data processing	Desktop DTS	Noraxon	electromyography for 2014052	[sample name]_[walking speed condition]_[trial number].c3d	figshare	doi:10.6084/m9.figshare.7734767.v5	https://doi.org/10.6084/m9.figshare.7734767.v5
2014053	Records and Data processing	Desktop DTS	Noraxon	electromyography for 2014053	[sample name]_[walking speed condition]_[trial number].c3d	figshare	doi:10.6084/m9.figshare.7734767.v5	https://doi.org/10.6084/m9.figshare.7734767.v5
2015002	Records and Data processing	Desktop DTS	Noraxon	electromyography for 2015002	[sample name]_[walking speed condition]_[trial number].c3d	figshare	doi:10.6084/m9.figshare.7734767.v5	https://doi.org/10.6084/m9.figshare.7734767.v5
2015003	Records and Data processing	Desktop DTS	Noraxon	electromyography for 2015003	[sample name]_[walking speed condition]_[trial number].c3d	figshare	doi:10.6084/m9.figshare.7734767.v5	https://doi.org/10.6084/m9.figshare.7734767.v5
2015004	Records and Data processing	Desktop DTS	Noraxon	electromyography for 2015004	[sample name]_[walking speed condition]_[trial number].c3d	figshare	doi:10.6084/m9.figshare.7734767.v5	https://doi.org/10.6084/m9.figshare.7734767.v5
2015005	Records and Data processing	Desktop DTS	Noraxon	electromyography for 2015005	[sample name]_[walking speed condition]_[trial number].c3d	figshare	doi:10.6084/m9.figshare.7734767.v5	https://doi.org/10.6084/m9.figshare.7734767.v5
2015007	Records and Data processing	Desktop DTS	Noraxon	electromyography for 2015007	[sample name]_[walking speed condition]_[trial number].c3d	figshare	doi:10.6084/m9.figshare.7734767.v5	https://doi.org/10.6084/m9.figshare.7734767.v5
2015013	Records and Data processing	Desktop DTS	Noraxon	electromyography for 2015013	[sample name]_[walking speed condition]_[trial number].c3d	figshare	doi:10.6084/m9.figshare.7734767.v5	https://doi.org/10.6084/m9.figshare.7734767.v5
2015015	Records and Data processing	Desktop DTS	Noraxon	electromyography for 2015015	[sample name]_[walking speed condition]_[trial number].c3d	figshare	doi:10.6084/m9.figshare.7734767.v5	https://doi.org/10.6084/m9.figshare.7734767.v5
2015016	Records and Data processing	Desktop DTS	Noraxon	electromyography for 2015016	[sample name]_[walking speed condition]_[trial number].c3d	figshare	doi:10.6084/m9.figshare.7734767.v5	https://doi.org/10.6084/m9.figshare.7734767.v5
2015017	Records and Data processing	Desktop DTS	Noraxon	electromyography for 2015017	[sample name]_[walking speed condition]_[trial number].c3d	figshare	doi:10.6084/m9.figshare.7734767.v5	https://doi.org/10.6084/m9.figshare.7734767.v5
2015020	Records and Data processing	Desktop DTS	Noraxon	electromyography for 2015020	[sample name]_[walking speed condition]_[trial number].c3d	figshare	doi:10.6084/m9.figshare.7734767.v5	https://doi.org/10.6084/m9.figshare.7734767.v5
2015021	Records and Data processing	Desktop DTS	Noraxon	electromyography for 2015021	[sample name]_[walking speed condition]_[trial number].c3d	figshare	doi:10.6084/m9.figshare.7734767.v5	https://doi.org/10.6084/m9.figshare.7734767.v5
2015026	Records and Data processing	Desktop DTS	Noraxon	electromyography for 2015026	[sample name]_[walking speed condition]_[trial number].c3d	figshare	doi:10.6084/m9.figshare.7734767.v5	https://doi.org/10.6084/m9.figshare.7734767.v5
2015027	Records and Data processing	Desktop DTS	Noraxon	electromyography for 2015027	[sample name]_[walking speed condition]_[trial number].c3d	figshare	doi:10.6084/m9.figshare.7734767.v5	https://doi.org/10.6084/m9.figshare.7734767.v5
2015030	Records and Data processing	Desktop DTS	Noraxon	electromyography for 2015030	[sample name]_[walking speed condition]_[trial number].c3d	figshare	doi:10.6084/m9.figshare.7734767.v5	https://doi.org/10.6084/m9.figshare.7734767.v5
2015032	Records and Data processing	Desktop DTS	Noraxon	electromyography for 2015032	[sample name]_[walking speed condition]_[trial number].c3d	figshare	doi:10.6084/m9.figshare.7734767.v5	https://doi.org/10.6084/m9.figshare.7734767.v5
2015035	Records and Data processing	Desktop DTS	Noraxon	electromyography for 2015035	[sample name]_[walking speed condition]_[trial number].c3d	figshare	doi:10.6084/m9.figshare.7734767.v5	https://doi.org/10.6084/m9.figshare.7734767.v5
2015037	Records and Data processing	Desktop DTS	Noraxon	electromyography for 2015037	[sample name]_[walking speed condition]_[trial number].c3d	figshare	doi:10.6084/m9.figshare.7734767.v5	https://doi.org/10.6084/m9.figshare.7734767.v5
2015041	Records and Data processing	Desktop DTS	Noraxon	electromyography for 2015041	[sample name]_[walking speed condition]_[trial number].c3d	figshare	doi:10.6084/m9.figshare.7734767.v5	https://doi.org/10.6084/m9.figshare.7734767.v5
2015042	Records and Data processing	Desktop DTS	Noraxon	electromyography for 2015042	[sample name]_[walking speed condition]_[trial number].c3d	figshare	doi:10.6084/m9.figshare.7734767.v5	https://doi.org/10.6084/m9.figshare.7734767.v5
2015043	Records and Data processing	Desktop DTS	Noraxon	electromyography for 2015043	[sample name]_[walking speed condition]_[trial number].c3d	figshare	doi:10.6084/m9.figshare.7734767.v5	https://doi.org/10.6084/m9.figshare.7734767.v5
