# Supplementary material for: A multimodal dataset of human gait at different walking speeds established on injury-free adult participants
Source: Sci Data. 2019 Jul 3;6:111. doi: 10.1038/s41597-019-0124-4 (PMC6610108; doi:10.1038/s41597-019-0124-4)
Supplement: Supplementary file 1 — Download metadata file. [file 41597_2019_124_MOESM1_ESM.zip › s_Moissenet143A_study.txt]

Source Name	Characteristics[organism]	Term Source REF	Term Accession Number	Characteristics[organism part]	Term Source REF	Term Accession Number	Protocol REF	Sample Name	Factor Value[walking speed]	Factor Value[sex]	Factor Value[age]	Factor Value[height in metres]	Factor Value[weight in kilograms]	Factor Value[bmi]	Factor Value[right leg length in metres]	Factor Value[left leg length in metres]
Healthy and injury-free participants	Homo sapiens	NCBITaxon	NCBITaxon:9606	whole body	BTO	BTO:0001489	Procedure	2014001	0-0.4mps;0.4-0.8mps;0.8-1.2mps;self-selected spontaneous;self-selected fast	man	31	1.66	67	24.5	0.731	0.735
Healthy and injury-free participants	Homo sapiens	NCBITaxon	NCBITaxon:9606	whole body	BTO	BTO:0001489	Procedure	2014002	0-0.4mps;0.4-0.8mps;0.8-1.2mps;self-selected spontaneous;self-selected fast	woman	48	1.64	65.4	24.3	0.774	0.77
Healthy and injury-free participants	Homo sapiens	NCBITaxon	NCBITaxon:9606	whole body	BTO	BTO:0001489	Procedure	2014003	0-0.4mps;0.4-0.8mps;0.8-1.2mps;self-selected spontaneous;self-selected fast	woman	28	1.56	50	20.5	0.721	0.72
Healthy and injury-free participants	Homo sapiens	NCBITaxon	NCBITaxon:9606	whole body	BTO	BTO:0001489	Procedure	2014004	0-0.4mps;0.4-0.8mps;0.8-1.2mps;self-selected spontaneous;self-selected fast	man	23	1.77	72.5	23.4	0.829	0.848
Healthy and injury-free participants	Homo sapiens	NCBITaxon	NCBITaxon:9606	whole body	BTO	BTO:0001489	Procedure	2014005	0-0.4mps;0.4-0.8mps;0.8-1.2mps;self-selected spontaneous;self-selected fast	man	25	1.83	73.5	21.9	0.864	0.892
Healthy and injury-free participants	Homo sapiens	NCBITaxon	NCBITaxon:9606	whole body	BTO	BTO:0001489	Procedure	2014006	0-0.4mps;0.4-0.8mps;0.8-1.2mps;self-selected spontaneous;self-selected fast	man	23	1.76	73	23.6	0.849	0.856
Healthy and injury-free participants	Homo sapiens	NCBITaxon	NCBITaxon:9606	whole body	BTO	BTO:0001489	Procedure	2014007	0-0.4mps;0.4-0.8mps;0.8-1.2mps;self-selected spontaneous;self-selected fast	woman	44	1.69	65	22.8	0.837	0.838
Healthy and injury-free participants	Homo sapiens	NCBITaxon	NCBITaxon:9606	whole body	BTO	BTO:0001489	Procedure	2014008	0-0.4mps;0.4-0.8mps;0.8-1.2mps;self-selected spontaneous;self-selected fast	woman	30	1.66	57.1	20.7	0.802	0.793
Healthy and injury-free participants	Homo sapiens	NCBITaxon	NCBITaxon:9606	whole body	BTO	BTO:0001489	Procedure	2014009	0-0.4mps;0.4-0.8mps;0.8-1.2mps;self-selected spontaneous;self-selected fast	man	57	1.88	86	24.3	0.897	0.89
Healthy and injury-free participants	Homo sapiens	NCBITaxon	NCBITaxon:9606	whole body	BTO	BTO:0001489	Procedure	2014011	0-0.4mps;0.4-0.8mps;0.8-1.2mps;self-selected spontaneous;self-selected fast	man	59	1.8	63.4	19.6	0.849	0.854
Healthy and injury-free participants	Homo sapiens	NCBITaxon	NCBITaxon:9606	whole body	BTO	BTO:0001489	Procedure	2014013	0-0.4mps;0.4-0.8mps;0.8-1.2mps;self-selected spontaneous;self-selected fast	woman	26	1.7	61.3	21.2	0.789	0.784
Healthy and injury-free participants	Homo sapiens	NCBITaxon	NCBITaxon:9606	whole body	BTO	BTO:0001489	Procedure	2014014	0-0.4mps;0.4-0.8mps;0.8-1.2mps;self-selected spontaneous;self-selected fast	man	29	1.8	92	28.4	0.842	0.847
Healthy and injury-free participants	Homo sapiens	NCBITaxon	NCBITaxon:9606	whole body	BTO	BTO:0001489	Procedure	2014015	0-0.4mps;0.4-0.8mps;0.8-1.2mps;self-selected spontaneous;self-selected fast	woman	22	1.58	67	26.8	0.716	0.708
Healthy and injury-free participants	Homo sapiens	NCBITaxon	NCBITaxon:9606	whole body	BTO	BTO:0001489	Procedure	2014019	0-0.4mps;0.4-0.8mps;0.8-1.2mps;self-selected spontaneous;self-selected fast	woman	26	1.76	73.8	24	0.819	0.828
Healthy and injury-free participants	Homo sapiens	NCBITaxon	NCBITaxon:9606	whole body	BTO	BTO:0001489	Procedure	2014022	0-0.4mps;0.4-0.8mps;0.8-1.2mps;self-selected spontaneous;self-selected fast	woman	48	1.71	59.8	20.5	0.819	0.826
Healthy and injury-free participants	Homo sapiens	NCBITaxon	NCBITaxon:9606	whole body	BTO	BTO:0001489	Procedure	2014024	0-0.4mps;0.4-0.8mps;0.8-1.2mps;self-selected spontaneous;self-selected fast	man	33	1.92	87.5	23.7	0.906	0.906
Healthy and injury-free participants	Homo sapiens	NCBITaxon	NCBITaxon:9606	whole body	BTO	BTO:0001489	Procedure	2014025	0-0.4mps;0.4-0.8mps;0.8-1.2mps;self-selected spontaneous;self-selected fast	woman	31	1.66	80.5	29.2	0.781	0.788
Healthy and injury-free participants	Homo sapiens	NCBITaxon	NCBITaxon:9606	whole body	BTO	BTO:0001489	Procedure	2014029	0-0.4mps;0.4-0.8mps;0.8-1.2mps;self-selected spontaneous;self-selected fast	man	38	1.89	89.9	25.3	0.877	0.885
Healthy and injury-free participants	Homo sapiens	NCBITaxon	NCBITaxon:9606	whole body	BTO	BTO:0001489	Procedure	2014030	0-0.4mps;0.4-0.8mps;0.8-1.2mps;self-selected spontaneous;self-selected fast	woman	62	1.7	60.7	21	0.802	0.806
Healthy and injury-free participants	Homo sapiens	NCBITaxon	NCBITaxon:9606	whole body	BTO	BTO:0001489	Procedure	2014031	0-0.4mps;0.4-0.8mps;0.8-1.2mps;self-selected spontaneous;self-selected fast	man	21	1.77	67.2	21.4	0.802	0.822
Healthy and injury-free participants	Homo sapiens	NCBITaxon	NCBITaxon:9606	whole body	BTO	BTO:0001489	Procedure	2014033	0-0.4mps;0.4-0.8mps;0.8-1.2mps;self-selected spontaneous;self-selected fast	woman	24	1.6	63.5	24.8	0.706	0.714
Healthy and injury-free participants	Homo sapiens	NCBITaxon	NCBITaxon:9606	whole body	BTO	BTO:0001489	Procedure	2014034	0-0.4mps;0.4-0.8mps;0.8-1.2mps;self-selected spontaneous;self-selected fast	man	21	1.84	89.6	26.5	0.902	0.899
Healthy and injury-free participants	Homo sapiens	NCBITaxon	NCBITaxon:9606	whole body	BTO	BTO:0001489	Procedure	2014040	0-0.4mps;0.4-0.8mps;0.8-1.2mps;self-selected spontaneous;self-selected fast	woman	19	1.55	56.5	23.5	0.734	0.715
Healthy and injury-free participants	Homo sapiens	NCBITaxon	NCBITaxon:9606	whole body	BTO	BTO:0001489	Procedure	2014046	0-0.4mps;0.4-0.8mps;0.8-1.2mps;self-selected spontaneous;self-selected fast	woman	40	1.65	61.8	22.7	0.85	0.853
Healthy and injury-free participants	Homo sapiens	NCBITaxon	NCBITaxon:9606	whole body	BTO	BTO:0001489	Procedure	2014048	0-0.4mps;0.4-0.8mps;0.8-1.2mps;self-selected spontaneous;self-selected fast	woman	40	1.64	61.5	22.9	0.81	0.816
Healthy and injury-free participants	Homo sapiens	NCBITaxon	NCBITaxon:9606	whole body	BTO	BTO:0001489	Procedure	2014049	0-0.4mps;0.4-0.8mps;0.8-1.2mps;self-selected spontaneous;self-selected fast	man	32	1.74	72.2	23.8	0.841	0.835
Healthy and injury-free participants	Homo sapiens	NCBITaxon	NCBITaxon:9606	whole body	BTO	BTO:0001489	Procedure	2014050	0-0.4mps;0.4-0.8mps;0.8-1.2mps;self-selected spontaneous;self-selected fast	woman	28	1.64	61.9	23	0.75	0.758
Healthy and injury-free participants	Homo sapiens	NCBITaxon	NCBITaxon:9606	whole body	BTO	BTO:0001489	Procedure	2014051	0-0.4mps;0.4-0.8mps;0.8-1.2mps;self-selected spontaneous;self-selected fast	man	25	1.91	88	24.1	0.92	0.915
Healthy and injury-free participants	Homo sapiens	NCBITaxon	NCBITaxon:9606	whole body	BTO	BTO:0001489	Procedure	2014052	0-0.4mps;0.4-0.8mps;0.8-1.2mps;self-selected spontaneous;self-selected fast	man	25	1.82	79.5	24	0.871	0.858
Healthy and injury-free participants	Homo sapiens	NCBITaxon	NCBITaxon:9606	whole body	BTO	BTO:0001489	Procedure	2014053	0-0.4mps;0.4-0.8mps;0.8-1.2mps;self-selected spontaneous;self-selected fast	woman	21	1.72	62.8	21.2	0.835	0.822
Healthy and injury-free participants	Homo sapiens	NCBITaxon	NCBITaxon:9606	whole body	BTO	BTO:0001489	Procedure	2015002	0-0.4mps;0.4-0.8mps;0.8-1.2mps;self-selected spontaneous;self-selected fast	man	39	1.74	74	24.4	0.828	0.838
Healthy and injury-free participants	Homo sapiens	NCBITaxon	NCBITaxon:9606	whole body	BTO	BTO:0001489	Procedure	2015003	0-0.4mps;0.4-0.8mps;0.8-1.2mps;self-selected spontaneous;self-selected fast	man	52	1.77	87.2	27.8	0.843	0.847
Healthy and injury-free participants	Homo sapiens	NCBITaxon	NCBITaxon:9606	whole body	BTO	BTO:0001489	Procedure	2015004	0-0.4mps;0.4-0.8mps;0.8-1.2mps;self-selected spontaneous;self-selected fast	woman	35	1.7	62	21.5	0.802	0.809
Healthy and injury-free participants	Homo sapiens	NCBITaxon	NCBITaxon:9606	whole body	BTO	BTO:0001489	Procedure	2015005	0-0.4mps;0.4-0.8mps;0.8-1.2mps;self-selected spontaneous;self-selected fast	man	48	1.9	89.4	24.8	0.874	0.877
Healthy and injury-free participants	Homo sapiens	NCBITaxon	NCBITaxon:9606	whole body	BTO	BTO:0001489	Procedure	2015007	0-0.4mps;0.4-0.8mps;0.8-1.2mps;self-selected spontaneous;self-selected fast	woman	63	1.66	60.2	21.8	0.755	0.752
Healthy and injury-free participants	Homo sapiens	NCBITaxon	NCBITaxon:9606	whole body	BTO	BTO:0001489	Procedure	2015013	0-0.4mps;0.4-0.8mps;0.8-1.2mps;self-selected spontaneous;self-selected fast	woman	58	1.69	73	25.6	0.808	0.808
Healthy and injury-free participants	Homo sapiens	NCBITaxon	NCBITaxon:9606	whole body	BTO	BTO:0001489	Procedure	2015015	0-0.4mps;0.4-0.8mps;0.8-1.2mps;self-selected spontaneous;self-selected fast	woman	50	1.73	68	22.7	0.816	0.829
Healthy and injury-free participants	Homo sapiens	NCBITaxon	NCBITaxon:9606	whole body	BTO	BTO:0001489	Procedure	2015016	0-0.4mps;0.4-0.8mps;0.8-1.2mps;self-selected spontaneous;self-selected fast	woman	46	1.69	76	26.6	0.855	0.829
Healthy and injury-free participants	Homo sapiens	NCBITaxon	NCBITaxon:9606	whole body	BTO	BTO:0001489	Procedure	2015017	0-0.4mps;0.4-0.8mps;0.8-1.2mps;self-selected spontaneous;self-selected fast	woman	41	1.67	60.5	21.7	0.805	0.806
Healthy and injury-free participants	Homo sapiens	NCBITaxon	NCBITaxon:9606	whole body	BTO	BTO:0001489	Procedure	2015020	0-0.4mps;0.4-0.8mps;0.8-1.2mps;self-selected spontaneous;self-selected fast	man	43	1.79	95	29.6	0.845	0.846
Healthy and injury-free participants	Homo sapiens	NCBITaxon	NCBITaxon:9606	whole body	BTO	BTO:0001489	Procedure	2015021	0-0.4mps;0.4-0.8mps;0.8-1.2mps;self-selected spontaneous;self-selected fast	woman	30	1.69	58	20.3	0.775	0.788
Healthy and injury-free participants	Homo sapiens	NCBITaxon	NCBITaxon:9606	whole body	BTO	BTO:0001489	Procedure	2015026	0-0.4mps;0.4-0.8mps;0.8-1.2mps;self-selected spontaneous;self-selected fast	woman	64	1.71	51.5	17.7	0.8	0.814
Healthy and injury-free participants	Homo sapiens	NCBITaxon	NCBITaxon:9606	whole body	BTO	BTO:0001489	Procedure	2015027	0-0.4mps;0.4-0.8mps;0.8-1.2mps;self-selected spontaneous;self-selected fast	man	51	1.72	65.5	22.1	0.791	0.788
Healthy and injury-free participants	Homo sapiens	NCBITaxon	NCBITaxon:9606	whole body	BTO	BTO:0001489	Procedure	2015030	0-0.4mps;0.4-0.8mps;0.8-1.2mps;self-selected spontaneous;self-selected fast	man	24	1.87	86	24.6	0.917	0.917
Healthy and injury-free participants	Homo sapiens	NCBITaxon	NCBITaxon:9606	whole body	BTO	BTO:0001489	Procedure	2015032	0-0.4mps;0.4-0.8mps;0.8-1.2mps;self-selected spontaneous;self-selected fast	man	26	1.72	50.8	17.2	0.803	0.817
Healthy and injury-free participants	Homo sapiens	NCBITaxon	NCBITaxon:9606	whole body	BTO	BTO:0001489	Procedure	2015035	0-0.4mps;0.4-0.8mps;0.8-1.2mps;self-selected spontaneous;self-selected fast	man	38	1.77	81.5	26	0.819	0.839
Healthy and injury-free participants	Homo sapiens	NCBITaxon	NCBITaxon:9606	whole body	BTO	BTO:0001489	Procedure	2015037	0-0.4mps;0.4-0.8mps;0.8-1.2mps;self-selected spontaneous;self-selected fast	man	42	1.76	66.1	21.3	0.837	0.85
Healthy and injury-free participants	Homo sapiens	NCBITaxon	NCBITaxon:9606	whole body	BTO	BTO:0001489	Procedure	2015041	0-0.4mps;0.4-0.8mps;0.8-1.2mps;self-selected spontaneous;self-selected fast	man	31	1.88	74.8	21.2	0.876	0.857
Healthy and injury-free participants	Homo sapiens	NCBITaxon	NCBITaxon:9606	whole body	BTO	BTO:0001489	Procedure	2015042	0-0.4mps;0.4-0.8mps;0.8-1.2mps;self-selected spontaneous;self-selected fast	man	67	1.83	98	29.3	0.855	0.874
Healthy and injury-free participants	Homo sapiens	NCBITaxon	NCBITaxon:9606	whole body	BTO	BTO:0001489	Procedure	2015043	0-0.4mps;0.4-0.8mps;0.8-1.2mps;self-selected spontaneous;self-selected fast	man	21	1.78	74	23.4	0.84	0.833
