# Supplementary material for: A multimodal dataset of human gait at different walking speeds established on injury-free adult participants
Source: Sci Data. 2019 Jul 3;6:111. doi: 10.1038/s41597-019-0124-4 (PMC6610108; doi:10.1038/s41597-019-0124-4)
Supplement: Supplementary file 1 — Download metadata file. [file 41597_2019_124_MOESM1_ESM.zip › i_Investigation.txt]

# Investigation File generated for Scientific Data with Investigation File Authoring Tool version 0.1.0 on 13/06/2019 - This metadata file is CC0
ONTOLOGY SOURCE REFERENCE
Term Source Name	NCBITaxon	BTO	ERO	MP	CLO	PATO	NIFCELL	CMO	VT	OBI
Term Source File	http://data.bioontology.org/ontologies/NCBITAXON	http://data.bioontology.org/ontologies/BTO	http://data.bioontology.org/ontologies/ERO	http://data.bioontology.org/ontologies/MP	http://data.bioontology.org/ontologies/CLO	http://data.bioontology.org/ontologies/PATO	http://data.bioontology.org/ontologies/NIFCELL	http://data.bioontology.org/ontologies/CMO	http://data.bioontology.org/ontologies/VT	http://data.bioontology.org/ontologies/OBI
Term Source Version	2016AB	unknown	2013-08-02	releases/2014-12-12	2.1.106	unknown	v.1.10 - July 17, 2013	2.41	7.4	2014-08-18
Term Source Description	National Center for Biotechnology Information (NCBI) Organismal Classification	BRENDA Tissue and Enzyme Source Ontology	Eagle-I Research Resource Ontology	Mammalian Phenotype Ontology	Cell Line Ontology	Phenotypic Quality Ontology	Neuroscience Information Framework (NIF) Cell Ontology	Clinical Measurement Ontology	Vertebrate Trait Ontology	Ontology for Biomedical Investigations
INVESTIGATION
Investigation Identifier
Investigation Title
Investigation Description
Investigation Submission Date
Investigation Public Release Date
INVESTIGATION PUBLICATIONS
Investigation PubMed ID
Investigation Publication DOI
Investigation Publication Author List
Investigation Publication Title
Investigation Publication Status
Investigation Publication Status Term Accession Number
Investigation Publication Status Term Source REF
INVESTIGATION CONTACTS
Investigation Person Last Name
Investigation Person Mid Initials
Investigation Person First Name
Investigation Person Address
Investigation Person Phone
Investigation Person Fax
Investigation Person Email
Investigation Person Affiliation
Investigation Person Roles
Investigation Person Roles Term Accession Number
Investigation Person Roles Term Source REF
STUDY
Study Identifier	10.1038/s41597-019-0124-4
Study Title	A multimodal dataset of human gait at different walking speeds established on injury-free adult participants
Study Submission Date	19/02/2019
Study Public Release Date	03/07/2019
Study Description	https://www.nature.com/articles/s41597-019-0124-4
Study File Name	s_Moissenet143A_study.txt
Comment[Subject Keywords]	""
Comment[Manuscript Licence]	CC BY-4.0
Comment[Experimental Metadata Licence]	CC0
Comment[Supplementary Information File Name]
Comment[Supplementary Information File Type]
Comment[Supplementary Information File URL]
Comment[Data Repository]	figshare
Comment[Data Record Accession]	doi:10.6084/m9.figshare.7734767.v5
Comment[Data Record URI]	https://doi.org/10.6084/m9.figshare.7734767.v5
STUDY DESIGN DESCRIPTORS
Study Design Type	modeling and simulation objective	data integration objective
Study Design Type Term Accession Number	ERO:0100102	ERO:0100092
Study Design Type Term Source REF	ERO	ERO
STUDY PUBLICATIONS
Study PubMed ID
Study Publication DOI
Study Publication Author List
Study Publication Title
Study Publication Status
Study Publication Status Term Accession Number
Study Publication Status Term Source REF
STUDY FACTORS
Study Factor Name	walking speed	sex	age	height in metres	weight in kilograms	bmi	right leg length in metres	left leg length in metres
Study Factor Type	speed	sex	age	height	weight	body mass index (BMI)	limb length	limb length
Study Factor Type Term Accession Number	PATO:0000008	PATO:0000047	PATO:0000011	PATO:0000119	PATO:0000128	CMO:0000105	VT:0000548	VT:0000548
Study Factor Type Term Source REF	MP	CLO	PATO	PATO	NIFCELL	CMO	VT	VT
STUDY ASSAYS
Study Assay Measurement Type	gait	force	muscle electrophysiology trait
Study Assay Measurement Type Term Accession Number	PATO:0000190	PATO:0001035	VT:0004145
Study Assay Measurement Type Term Source REF	NIFCELL	MP	VT
Study Assay Technology Type	digital camera	force transducer	electromyography
Study Assay Technology Type Term Accession Number	OBI:0001048	ERO:0001603	ERO:0000499
Study Assay Technology Type Term Source REF	OBI	ERO	ERO
Study Assay Technology Platform	instrument;manufacturer	instrument;manufacturer	instrument;manufacturer
Study Assay File Name	a_markerTraj.txt	a_floorForce.txt	a_electromyography.txt
STUDY PROTOCOLS
Study Protocol Name	Procedure	Records and Data processing
Study Protocol Type	protocol	data collection method
Study Protocol Type Term Accession Number	OBI:0000272	ERO:0001932
Study Protocol Type Term Source REF	OBI	ERO
Study Protocol Description		
Study Protocol URI	""	""
Study Protocol Version		
Study Protocol Parameters Name	""	instrument;manufacturer
Study Protocol Parameters Name Term Accession Number	""	""
Study Protocol Parameters Name Term Source REF	""	""
Study Protocol Components Name	""	""
Study Protocol Components Type	""	""
Study Protocol Components Type Term Accession Number	""	""
Study Protocol Components Type Term Source REF	""	""
STUDY CONTACTS
Study Person Last Name	Schreiber	Moissenet
Study Person First Name	Céline	Florent
Study Person Mid Initials
Study Person Email	""	florent.moissenet@protonmail.com
Study Person Phone
Study Person Fax
Study Person Address
Study Person Affiliation	Centre National de Rééducation Fonctionnelle et de Réadaptation – Rehazenter, Laboratoire d’Analyse du Mouvement et de la Posture, Luxembourg, Luxembourg	Centre National de Rééducation Fonctionnelle et de Réadaptation – Rehazenter, Laboratoire d’Analyse du Mouvement et de la Posture, Luxembourg, Luxembourg
Study Person Roles
Study Person Roles Term Accession Number
Study Person Roles Term Source REF
Comment[Study Person ORCID]	""	0000-0001-6479-1911
Comment[Funder]
Comment[FundRef ID]
Comment[Funder Term Source REF]
Comment[Grant Identifier]
